# Supplementary material for: Genome-Wide Analysis and Expression Profiling of the Phospholipase C Gene Family in Soybean (Glycine max)
Source: PLoS One. 2015 Sep 30;10(9):e0138467. doi: 10.1371/journal.pone.0138467 (PMC4589352; doi:10.1371/journal.pone.0138467)
Supplement: S1 Table — (XLS) [file pone.0138467.s001.xls]

## Sheet: Sheet1
				S1 Table: The locus of PLCs from arabidopsis and rice.
				Gene Name	Locus	Exons
				OsPLC1	Os07g49330	7
				OsPLC2	Os03g18010	9
				OsPLC3	Os12g37560	8
				OsPLC4	Os05g03610	8
				OsNPC1	Os03g61130	3
				OsNPC2	Os01g72520	4
				OsNPC3	Os11g38050	2
				OsNPC4	Os03g63580	1
				OsNPC5	Os01g01190	1
				AtPLC1	At5g58670	8
				AtPLC2	At3g08510	9
				AtPLC3	At4g38530	7
				AtPLC4	At5g58700	10
				AtPLC5	At5g58690	8
				AtPLC6	At2g40116	9
				AtPLC7	At3g55940	9
				AtPLC8	At3g47290	8
				AtPLC9	At3g47220	8
				AtNPC1	At1g07230	3
				AtNPC2	At2g26870	3
				AtNPC3	At3g03520	5
				AtNPC4	At3g03530	5
				AtNPC5	At3g03540	5
