# Supplementary material for: Genome-Wide Analysis and Expression Profiling of the Phospholipase C Gene Family in Soybean (Glycine max)
Source: PLoS One. 2015 Sep 30;10(9):e0138467. doi: 10.1371/journal.pone.0138467 (PMC4589352; doi:10.1371/journal.pone.0138467)
Supplement: S2 Table — (XLS) [file pone.0138467.s002.xls]

## Sheet: Sheet1
			S2 Table: Primers used for RT-PCR.
			Primer Name	Sequence (5'-3')
			qGmPLC1-F	TTTACCCGAGTGCAATGCGT
			qGmPLC1-R	TGCCAAGCCCCTGCATATT
			qGmPLC2-F	TCTCGATTTCAACGATCCCCT
			qGmPLC2-R	CAGTCAGGTAGGAATTGTGCCC
			qGmPLC3-F	TGGAAGTGCAAAGGCAAGAGA
			qGmPLC3-R	GAAAGTTTCGAGATTGAGGCCA
			qGmPLC5-F	GAGCTCAGATGGTTGCGTTCA
			qGmPLC5-R	TCAGGCTTTTTCACATAACCGC
			qGmPLC6-F	CCTAAAGGCGGATTAACGGAA
			qGmPLC6-R	CCATGAGTTTCAGCAGCCTTTT
			qGmPLC7-F	AGTTCCCTCTCACTGTTCCGGA
			qGmPLC7-R	AGGTAGGCATGTTTGTCCACCA
			qGmPLC8-F	GTCGATTTCAACGATCCCCTC
			qGmPLC8-R	CCAGTCAGGTAGGAATTGTGCC
			qGmPLC9-F	CCAAATTCCAGAGGCGATGA
			qGmPLC9-R	CGGAGAGGCAAAAAATGCATAG
			qGmPLC10-F	GAGCAGTTCCACTGTATTCCCG
			qGmPLC10-R	CATGGAGCAGAAGGACACACAA
			qGmPLC11-F	AAAGCTGCAGAGATGGCAACTC
			qGmPLC11-R	CGGCCTTTCAATGATTCCG
			qGmPLC12-F	ATGACTTTGCCGGACAAACTTG
			qGmPLC12-R	CCGCATTAGAAGCGTCACAGA
			Act11-F	GCGGGAAATTGTAAGGGATGT
			Act11-R	TCGCCAATAGTGATGACCTG
			EF1A-F	GCCAGATTGGAAATGGATACGC
			EF1A-R	AGCTCCTTACCAGATCGCCTGT
