# Supplementary material for: Genome-Wide Analysis and Expression Profiling of the Phospholipase C Gene Family in Soybean (Glycine max)
Source: PLoS One. 2015 Sep 30;10(9):e0138467. doi: 10.1371/journal.pone.0138467 (PMC4589352; doi:10.1371/journal.pone.0138467)
Supplement: S3 Table — (XLS) [file pone.0138467.s003.xls]

## Sheet: Sheet1
S5 Table: The numbers of cis-regulatory elements in the promoter and the statistic of expression profiling.
Gene	Number of cis elements					Gene expression in leaves during abiotic stresses					Gene expression in roots during abiotic stresses					Leaves	Roots	Stems	Flowers	Early pods	Late pods	Immature seeds	Mature seeds	Yellow seeds
	MBS	Skn-1	GCN4	ABRE	TC-rich	Salt	Saline-alkaline	Alkali	PEG	ABA	Salt	Saline-alkaline	Alkali	PEG	ABA
GmPLC1	1	1				nd					down	down	down	down		c	c	c	d	c	d	d	d	d
GmPLC2	1	1		1	1	nd					nd					nd
GmPLC3	1	1	1	1	1					down	up	up	up			b	b	b	b	b	b	c	c	c
GmPLC4		1				nd					nd					nd
GmPLC5		2			1						up				up	c	c	b	c	b	c	c	c	b
GmPLC6	1	1					up		down	up	up	up			up	c	c	c	c	c	d	d	c	c
GmPLC7	1	1												up	up	b	b	b	a	a	b	b	b	b
GmPLC8				1							nd					c	c	c	c	c	c	c	c	c
GmPLC9		1	1	3	1				up	down						d	c	c	c	c	d	d	d	d
GmPLC10		1		2	1			up		up	up	up	up		up	b	c	b	b	c	b	b	b	b
GmPLC11	3	1	1	1							up					b	c	b	b	b	c	c	c	b
GmPLC12	1	2	1			up					up		up		up	c	b	c	b	a	c	d	d	d
	Note: In the abiotic stresses, the expression levels of PLCs which 2 times more than control were defined as "up"; the expression levels of PLCs which 0.8 times less than control were defined as "down".
	In the expression analysis of different organs, the expression levels were classified as 4 groups. a: expression level > 0.1; b: expression level from 0.01 to 0.1; c: expression level from 0.001 to 0.01; d: expression level < 0.001.
